# Supplementary material for: Identification and Analysis of PEPC Gene Family Reveals Functional Diversification in Orchidaceae and the Regulation of Bacterial-Type PEPC
Source: Int J Mol Sci. 2024 Feb 8;25(4):2055. doi: 10.3390/ijms25042055 (PMC10888551; doi:10.3390/ijms25042055)
Supplement: Supplementary file 1 [file ijms-25-02055-s001.zip › Supplementary Table S1.xlsx]

## Sheet: Sheet1
CePEPC1	CCAAT-box	CAACGG	1500	6	+	Hordeum vulgare	MYBHv1 binding site
CePEPC1	MBS	CAACTG	1552	6	-	Arabidopsis thaliana	MYB binding site involved in drought-inducibility
CePEPC1	CAT-box	GCCACT	284	6	+	Arabidopsis thaliana	meristem expression
CePEPC1	CAT-box	GCCACT	868	6	+	Arabidopsis thaliana	meristem expression
CePEPC1	CAT-box	GCCACT	1633	6	-	Arabidopsis thaliana	meristem expression
CePEPC1	TGACG-motif	TGACG	231	5	+	Hordeum vulgare	MeJA-responsiveness
CePEPC1	TGACG-motif	TGACG	815	5	+	Hordeum vulgare	MeJA-responsiveness
CePEPC1	ARE	AAACCA	1727	6	-	Zea mays	anaerobic induction
CePEPC1	G-box	CACGTG	1771	6	-	Arabidopsis thaliana	light responsiveness
CePEPC1	G-box	CACGTC	1809	6	-	Zea mays	light responsiveness
CePEPC1	GT1-motif	GGTTAA	39	6	-	Arabidopsis thaliana	light responsiveness
CePEPC1	GT1-motif	GGTTAA	624	6	-	Arabidopsis thaliana	light responsiveness
CePEPC1	Box 4	ATTAAT	365	6	+	Petroselinum crispum	light responsiveness
CePEPC1	Box 4	ATTAAT	381	6	+	Petroselinum crispum	light responsiveness
CePEPC1	Box 4	ATTAAT	407	6	+	Petroselinum crispum	light responsiveness
CePEPC1	Box 4	ATTAAT	456	6	+	Petroselinum crispum	light responsiveness
CePEPC1	Box 4	ATTAAT	949	6	+	Petroselinum crispum	light responsiveness
CePEPC1	Box 4	ATTAAT	991	6	+	Petroselinum crispum	light responsiveness
CePEPC1	Box 4	ATTAAT	1040	6	-	Petroselinum crispum	light responsiveness
CePEPC1	Box 4	ATTAAT	1188	6	-	Petroselinum crispum	light responsiveness
CePEPC1	G-Box	CACGTGAAA	1768	9	-	Pisum sativum	light responsiveness
CePEPC1	G-Box	CACGTG	1771	6	-	Pisum sativum	light responsiveness
CePEPC1	CGTCA-motif	CGTCA	231	5	-	Hordeum vulgare	MeJA-responsiveness
CePEPC1	CGTCA-motif	CGTCA	815	5	-	Hordeum vulgare	MeJA-responsiveness
CePEPC1	ABRE	CACGTG	1771	6	-	Arabidopsis thaliana	abscisic acid responsiveness
CePEPC1	ABRE	ACGTG	1772	5	+	Arabidopsis thaliana	abscisic acid responsiveness
CePEPC1	ABRE	ACGTG	1810	5	+	Arabidopsis thaliana	abscisic acid responsiveness
CePEPC1	GCN4_motif	TGAGTCA	171	7	-	Oryza sativa	endosperm expression
CePEPC1	GCN4_motif	TGAGTCA	755	7	-	Oryza sativa	endosperm expression
CePEPC1	TCT-motif	TCTTAC	1348	6	+	Arabidopsis thaliana	light responsiveness
CePEPC2	AE-box	AGAAACAA	256	8	-	Arabidopsis thaliana	light responsiveness
CePEPC2	chs-CMA1a	TTACTTAA	437	8	-	Daucus carota	light responsiveness
CePEPC2	ARE	AAACCA	1562	6	-	Zea mays	anaerobic induction
CePEPC2	G-box	CACGTG	1711	6	-	Arabidopsis thaliana	light responsiveness
CePEPC2	ABRE	CACGTG	1711	6	-	Arabidopsis thaliana	abscisic acid responsiveness
CePEPC2	ABRE	ACGTG	1712	5	+	Arabidopsis thaliana	abscisic acid responsiveness
CePEPC2	G-Box	CACGTG	1711	6	-	Pisum sativum	light responsiveness
CePEPC2	Box 4	ATTAAT	768	6	+	Petroselinum crispum	light responsiveness
CePEPC2	Box 4	ATTAAT	1332	6	-	Petroselinum crispum	light responsiveness
CePEPC2	Box 4	ATTAAT	1503	6	-	Petroselinum crispum	light responsiveness
CePEPC2	GT1-motif	GGTTAAT	312	7	-	Avena sativa	light responsiveness
CePEPC2	GT1-motif	GGTTAA	313	6	-	Arabidopsis thaliana	light responsiveness
CePEPC2	TCT-motif	TCTTAC	775	6	-	Arabidopsis thaliana	light responsiveness
CePEPC3	TGACG-motif	TGACG	1620	5	-	Hordeum vulgare	MeJA-responsiveness
CePEPC3	CCAAT-box	CAACGG	1794	6	+	Hordeum vulgare	MYBHv1 binding site
CePEPC3	CCAAT-box	CAACGG	1805	6	+	Hordeum vulgare	MYBHv1 binding site
CePEPC3	MBS	CAACTG	1498	6	-	Arabidopsis thaliana	MYB binding site involved in drought-inducibility
CePEPC3	G-box	CACGTG	81	6	+	Arabidopsis thaliana	light responsiveness
CePEPC3	ABRE	CACGTG	81	6	+	Arabidopsis thaliana	abscisic acid responsiveness
CePEPC3	ABRE	ACGTG	82	5	+	Arabidopsis thaliana	abscisic acid responsiveness
CePEPC3	CGTCA-motif	CGTCA	1620	5	+	Hordeum vulgare	MeJA-responsiveness
CePEPC3	Box 4	ATTAAT	1027	6	-	Petroselinum crispum	light responsiveness
CePEPC3	Box 4	ATTAAT	1096	6	-	Petroselinum crispum	light responsiveness
CePEPC3	Box 4	ATTAAT	1424	6	-	Petroselinum crispum	light responsiveness
CePEPC3	Box 4	ATTAAT	1471	6	-	Petroselinum crispum	light responsiveness
CePEPC3	Box 4	ATTAAT	1513	6	-	Petroselinum crispum	light responsiveness
CePEPC3	G-Box	CACGTG	81	6	+	Pisum sativum	light responsiveness
CePEPC3	TCCC-motif	TCTCCCT	2010	7	-	Spinacia oleracea	light responsiveness
CePEPC3	LAMP-element	CTTTATCA	448	8	+	Pisum sativum	light responsiveness
CePEPC3	TCA-element	TCAGAAGAGG	113	9	-	Brassica oleracea	salicylic acid responsiveness
CePEPC3	TCA-element	TCAGAAGAGG	744	9	-	Brassica oleracea	salicylic acid responsiveness
CePEPC3	TCA-element	TCAGAAGAGG	1907	9	-	Brassica oleracea	salicylic acid responsiveness
CePEPC3	GARE-motif	TCTGTTG	478	7	-	Brassica oleracea	gibberellin-responsiveness
DePEPC1	TGACG-motif	TGACG	1800	5	+	Hordeum vulgare	MeJA-responsiveness
DePEPC1	TGACG-motif	TGACG	1820	5	+	Hordeum vulgare	MeJA-responsiveness
DePEPC1	MBS	CAACTG	77	6	+	Arabidopsis thaliana	MYB binding site involved in drought-inducibility
DePEPC1	MBS	CAACTG	464	6	-	Arabidopsis thaliana	MYB binding site involved in drought-inducibility
DePEPC1	CCAAT-box	CAACGG	1491	6	+	Hordeum vulgare	MYBHv1 binding site
DePEPC1	CAT-box	GCCACT	965	6	-	Arabidopsis thaliana	meristem expression
DePEPC1	G-box	TACGTG	539	6	+	Arabidopsis thaliana	light responsiveness
DePEPC1	G-box	TACGTG	841	6	+	Arabidopsis thaliana	light responsiveness
DePEPC1	G-box	CACGTC	1801	6	-	Zea mays	light responsiveness
DePEPC1	ARE	AAACCA	1130	6	+	Zea mays	anaerobic induction
DePEPC1	SARE	TTCGACCATCTT	145	11	+	Nicotiana tabacum	salicylic acid responsiveness
DePEPC1	LTR	CCGAAA	479	6	-	Hordeum vulgare	low-temperature responsiveness
DePEPC1	LTR	CCGAAA	553	6	-	Hordeum vulgare	low-temperature responsiveness
DePEPC1	LTR	CCGAAA	689	6	+	Hordeum vulgare	low-temperature responsiveness
DePEPC1	LTR	CCGAAA	1497	6	+	Hordeum vulgare	low-temperature responsiveness
DePEPC1	CGTCA-motif	CGTCA	1800	5	-	Hordeum vulgare	MeJA-responsiveness
DePEPC1	CGTCA-motif	CGTCA	1820	5	-	Hordeum vulgare	MeJA-responsiveness
DePEPC1	ABRE	ACGTG	540	5	+	Arabidopsis thaliana	abscisic acid responsiveness
DePEPC1	ABRE	ACGTG	842	5	+	Arabidopsis thaliana	abscisic acid responsiveness
DePEPC1	ABRE	ACGTG	1524	5	-	Arabidopsis thaliana	abscisic acid responsiveness
DePEPC1	ABRE	ACGTG	1802	5	+	Arabidopsis thaliana	abscisic acid responsiveness
DePEPC1	Box 4	ATTAAT	1117	6	-	Petroselinum crispum	light responsiveness
DePEPC1	G-Box	CACGTT	1524	6	+	Pisum sativum	light responsiveness
DePEPC1	ACE	GACACGTATG	839	9	-	Petroselinum crispum	light responsiveness
DePEPC1	GATA-motif	GATAGGG	2003	7	+	Pisum sativum	light responsiveness
DePEPC1	GCN4_motif	TGAGTCA	1158	7	+	Oryza sativa	endosperm expression
DePEPC1	TCA-element	CCATCTTTTT	677	9	-	Nicotiana tabacum	salicylic acid responsiveness
DePEPC1	TCA-element	TCAGAAGAGG	1702	9	-	Brassica oleracea	salicylic acid responsiveness
DePEPC1	GC-motif	CCCCCG	1823	6	-	Zea mays	anoxic specific inducibility
DePEPC3	TGACG-motif	TGACG	1603	5	-	Hordeum vulgare	MeJA-responsiveness
DePEPC3	TGA-element	AACGAC	100	6	+	Brassica oleracea	auxin-responsive element
DePEPC3	TGA-element	AACGAC	670	6	-	Brassica oleracea	auxin-responsive element
DePEPC3	TGA-element	AACGAC	1472	6	+	Brassica oleracea	auxin-responsive element
DePEPC3	TGA-element	AACGAC	1628	6	+	Brassica oleracea	auxin-responsive element
DePEPC3	ARE	AAACCA	991	6	+	Zea mays	anaerobic induction
DePEPC3	GT1-motif	GGTTAAT	734	7	+	Avena sativa	light responsiveness
DePEPC3	GT1-motif	GGTTAAT	1254	7	+	Avena sativa	light responsiveness
DePEPC3	GT1-motif	GGTTAAT	1460	7	-	Avena sativa	light responsiveness
DePEPC3	GT1-motif	GGTTAA	1461	6	-	Arabidopsis thaliana	light responsiveness
DePEPC3	AT-rich element	ATAGAAATCAA	1115	10	+	Glycine max	binding site of ATBP-1
DePEPC3	TCCC-motif	TCTCCCT	2010	7	-	Spinacia oleracea	light responsiveness
DePEPC3	Box 4	ATTAAT	173	6	+	Petroselinum crispum	light responsiveness
DePEPC3	Box 4	ATTAAT	1200	6	-	Petroselinum crispum	light responsiveness
DePEPC3	Box 4	ATTAAT	1284	6	-	Petroselinum crispum	light responsiveness
DePEPC3	CGTCA-motif	CGTCA	1603	5	+	Hordeum vulgare	MeJA-responsiveness
DePEPC3	ATC-motif	AGTAATCT	1224	8	+	Spinacia oleracea	light responsiveness
DePEPC3	Sp1	GGGCGG	1390	6	-	Oryza sativa	light responsiveness
DePEPC3	GTGGC-motif	GATTCTGTGGC	348	10	+	Spinacia oleracea	light responsiveness
DePEPC3	A-box	CCGTCC	1768	6	-	Petroselinum crispum	cis-acting regulatory element
DhPEPC1	TCT-motif	TCTTAC	1520	6	-	Arabidopsis thaliana	light responsiveness
DhPEPC1	GC-motif	CCCCCG	1820	6	-	Zea mays	anoxic specific inducibility
DhPEPC1	TCA-element	CCATCTTTTT	1671	9	+	Nicotiana tabacum	salicylic acid responsiveness
DhPEPC1	GCN4_motif	TGAGTCA	1299	7	-	Oryza sativa	endosperm expression
DhPEPC1	AT1-motif	AATTATTTTTTATT	1057	13	-	Solanum tuberosum	light responsiveness
DhPEPC1	GATA-motif	GATAGGG	2003	7	+	Pisum sativum	light responsiveness
DhPEPC1	ABRE	ACGTG	554	5	+	Arabidopsis thaliana	abscisic acid responsiveness
DhPEPC1	ABRE	ACGTG	1532	5	-	Arabidopsis thaliana	abscisic acid responsiveness
DhPEPC1	ABRE	ACGTG	1813	5	+	Arabidopsis thaliana	abscisic acid responsiveness
DhPEPC1	CGTCA-motif	CGTCA	733	5	-	Hordeum vulgare	MeJA-responsiveness
DhPEPC1	CGTCA-motif	CGTCA	1811	5	-	Hordeum vulgare	MeJA-responsiveness
DhPEPC1	Box 4	ATTAAT	459	6	+	Petroselinum crispum	light responsiveness
DhPEPC1	Box 4	ATTAAT	919	6	+	Petroselinum crispum	light responsiveness
DhPEPC1	Box 4	ATTAAT	923	6	+	Petroselinum crispum	light responsiveness
DhPEPC1	Box 4	ATTAAT	1163	6	-	Petroselinum crispum	light responsiveness
DhPEPC1	G-Box	CACGTT	553	6	-	Pisum sativum	light responsiveness
DhPEPC1	G-Box	CACGTT	1532	6	+	Pisum sativum	light responsiveness
DhPEPC1	LTR	CCGAAA	1505	6	+	Hordeum vulgare	low-temperature responsiveness
DhPEPC1	G-box	CACGTC	1812	6	-	Zea mays	light responsiveness
DhPEPC1	ARE	AAACCA	557	6	-	Zea mays	anaerobic induction
DhPEPC1	TGACG-motif	TGACG	733	5	+	Hordeum vulgare	MeJA-responsiveness
DhPEPC1	TGACG-motif	TGACG	1811	5	+	Hordeum vulgare	MeJA-responsiveness
DhPEPC1	TGA-element	AACGAC	329	6	-	Brassica oleracea	auxin-responsive element
DhPEPC1	CCAAT-box	CAACGG	1499	6	+	Hordeum vulgare	MYBHv1 binding site
DhPEPC2	I-box	atGATAAGGTC	660	10	+	Helianthus annuus	light responsiveness
DhPEPC2	chs-CMA2a	TCACTTGA	776	8	+	Petroselinum crispum	light responsiveness
DhPEPC2	CAT-box	GCCACT	597	6	+	Arabidopsis thaliana	meristem expression
DhPEPC2	G-box	CACGTC	39	6	+	Zea mays	light responsiveness
DhPEPC2	G-box	CACGTG	1738	6	-	Arabidopsis thaliana	light responsiveness
DhPEPC2	AT-rich element	ATAGAAATCAA	431	10	+	Glycine max	binding site of ATBP-1
DhPEPC2	GT1-motif	GGTTAA	1024	6	-	Arabidopsis thaliana	light responsiveness
DhPEPC2	ABRE	ACGTG	39	5	-	Arabidopsis thaliana	abscisic acid responsiveness
DhPEPC2	ABRE	CACGTG	1738	6	-	Arabidopsis thaliana	abscisic acid responsiveness
DhPEPC2	ABRE	ACGTG	1739	5	+	Arabidopsis thaliana	abscisic acid responsiveness
DhPEPC2	Box 4	ATTAAT	297	6	+	Petroselinum crispum	light responsiveness
DhPEPC2	Box 4	ATTAAT	1347	6	-	Petroselinum crispum	light responsiveness
DhPEPC2	Box 4	ATTAAT	1384	6	-	Petroselinum crispum	light responsiveness
DhPEPC2	Box 4	ATTAAT	1416	6	-	Petroselinum crispum	light responsiveness
DhPEPC2	G-Box	CACGTG	1738	6	-	Pisum sativum	light responsiveness
DhPEPC2	ACE	CTAACGTATT	818	9	+	Petroselinum crispum	light responsiveness
DhPEPC2	LAMP-element	CTTTATCA	1324	8	+	Pisum sativum	light responsiveness
DhPEPC2	TCA-element	CCATCTTTTT	195	9	+	Nicotiana tabacum	salicylic acid responsiveness
DhPEPC2	TCA-element	TCAGAAGAGG	743	9	-	Brassica oleracea	salicylic acid responsiveness
DhPEPC2	MRE	AACCTAA	1242	7	-	Petroselinum crispum	MYB binding site involved in light responsiveness
DhPEPC2	MRE	AACCTAA	1501	7	-	Petroselinum crispum	MYB binding site involved in light responsiveness
DhPEPC2	TCT-motif	TCTTAC	1167	6	+	Arabidopsis thaliana	light responsiveness
DhPEPC2	TCT-motif	TCTTAC	2010	6	-	Arabidopsis thaliana	light responsiveness
DnPEPC1	GT1-motif	GGTTAA	733	6	-	Arabidopsis thaliana	light responsiveness
DnPEPC1	Box 4	ATTAAT	742	6	+	Petroselinum crispum	light responsiveness
DnPEPC1	Box 4	ATTAAT	746	6	+	Petroselinum crispum	light responsiveness
DnPEPC1	Box 4	ATTAAT	988	6	+	Petroselinum crispum	light responsiveness
DnPEPC1	G-Box	CACGTT	1531	6	+	Pisum sativum	light responsiveness
DnPEPC1	ABRE	ACGTG	1531	5	-	Arabidopsis thaliana	abscisic acid responsiveness
DnPEPC1	ABRE	ACGTG	1812	5	+	Arabidopsis thaliana	abscisic acid responsiveness
DnPEPC1	CGTCA-motif	CGTCA	556	5	-	Hordeum vulgare	MeJA-responsiveness
DnPEPC1	CGTCA-motif	CGTCA	1810	5	-	Hordeum vulgare	MeJA-responsiveness
DnPEPC1	CAT-box	GCCACT	1082	6	-	Arabidopsis thaliana	meristem expression
DnPEPC1	MBS	CAACTG	315	6	-	Arabidopsis thaliana	MYB binding site involved in drought-inducibility
DnPEPC1	CCAAT-box	CAACGG	1498	6	+	Hordeum vulgare	MYBHv1 binding site
DnPEPC1	TGACG-motif	TGACG	556	5	+	Hordeum vulgare	MeJA-responsiveness
DnPEPC1	TGACG-motif	TGACG	1810	5	+	Hordeum vulgare	MeJA-responsiveness
DnPEPC1	I-box	ccttatcct	2001	9	-	Arabidopsis thaliana	light responsiveness
DnPEPC1	TGA-element	AACGAC	165	6	-	Brassica oleracea	auxin-responsive element
DnPEPC1	LTR	CCGAAA	329	6	-	Hordeum vulgare	low-temperature responsiveness
DnPEPC1	G-box	CACGTC	1811	6	-	Zea mays	light responsiveness
DnPEPC1	GC-motif	CCCCCG	1819	6	-	Zea mays	anoxic specific inducibility
DnPEPC1	GATA-motif	AAGGATAAGG	2000	9	+	Solanum tuberosum	light responsiveness
DnPEPC1	ATCT-motif	AATCTAATCC	146	9	-	Pisum sativum	light responsiveness
DnPEPC1	TCA-element	CCATCTTTTT	175	9	+	Nicotiana tabacum	salicylic acid responsiveness
DnPEPC1	TCA-element	CCATCTTTTT	1670	9	+	Nicotiana tabacum	salicylic acid responsiveness
DnPEPC1	GCN4_motif	TGAGTCA	696	7	+	Oryza sativa	endosperm expression
DnPEPC1	GCN4_motif	TGAGTCA	707	7	-	Oryza sativa	endosperm expression
DnPEPC1	GCN4_motif	TGAGTCA	1029	7	+	Oryza sativa	endosperm expression
DnPEPC1	GCN4_motif	TGAGTCA	1292	7	-	Oryza sativa	endosperm expression
DnPEPC2	AT-rich element	ATAGAAATCAA	478	10	+	Glycine max	binding site of ATBP-1
DnPEPC2	ABRE	CACGTG	1710	6	-	Arabidopsis thaliana	abscisic acid responsiveness
DnPEPC2	ABRE	ACGTG	1711	5	+	Arabidopsis thaliana	abscisic acid responsiveness
DnPEPC2	G-Box	CACGTG	1710	6	-	Pisum sativum	light responsiveness
DnPEPC2	Box 4	ATTAAT	865	6	+	Petroselinum crispum	light responsiveness
DnPEPC2	Box 4	ATTAAT	902	6	+	Petroselinum crispum	light responsiveness
DnPEPC2	Box 4	ATTAAT	934	6	+	Petroselinum crispum	light responsiveness
DnPEPC2	chs-Unit 1 m1	ACCTAACCCGG	1082	10	+	Zea mays	light responsiveness
DnPEPC2	circadian	CAAAGATATC	1854	9	-	Lycopersicon esculentum	circadian control
DnPEPC2	I-box	atGATAAGGTC	164	10	+	Helianthus annuus	light responsiveness
DnPEPC2	O2-site	GTTGACGTGA	1407	9	+	Zea mays	zein metabolism regulation
DnPEPC2	chs-CMA2a	TCACTTGA	292	8	+	Petroselinum crispum	light responsiveness
DnPEPC2	CAT-box	GCCACT	101	6	+	Arabidopsis thaliana	meristem expression
DnPEPC2	LTR	CCGAAA	1066	6	+	Hordeum vulgare	low-temperature responsiveness
DnPEPC2	LTR	CCGAAA	1171	6	+	Hordeum vulgare	low-temperature responsiveness
DnPEPC2	LTR	CCGAAA	1283	6	+	Hordeum vulgare	low-temperature responsiveness
DnPEPC2	G-box	CACGAC	1072	6	+	Zea mays	light responsiveness
DnPEPC2	G-box	CACGTG	1710	6	-	Arabidopsis thaliana	light responsiveness
DnPEPC2	TCT-motif	TCTTAC	685	6	+	Arabidopsis thaliana	light responsiveness
DnPEPC2	TCT-motif	TCTTAC	2010	6	-	Arabidopsis thaliana	light responsiveness
DnPEPC2	ACE	CTAACGTATT	334	9	+	Petroselinum crispum	light responsiveness
DnPEPC2	ACE	GACACGTATG	1316	9	-	Petroselinum crispum	light responsiveness
DnPEPC2	LAMP-element	CTTTATCA	453	8	+	Pisum sativum	light responsiveness
DnPEPC2	LAMP-element	CTTTATCA	842	8	+	Pisum sativum	light responsiveness
DnPEPC2	TCA-element	TCAGAAGAGG	247	9	-	Brassica oleracea	salicylic acid responsiveness
DnPEPC2	MRE	AACCTAA	760	7	-	Petroselinum crispum	MYB binding site involved in light responsiveness
DnPEPC2	MRE	AACCTAA	1484	7	-	Petroselinum crispum	MYB binding site involved in light responsiveness
DnPEPC3	CGTCA-motif	CGTCA	1283	5	-	Hordeum vulgare	MeJA-responsiveness
DnPEPC3	CGTCA-motif	CGTCA	1603	5	+	Hordeum vulgare	MeJA-responsiveness
DnPEPC3	ABRE	ACGTG	460	5	-	Arabidopsis thaliana	abscisic acid responsiveness
DnPEPC3	Box 4	ATTAAT	98	6	+	Petroselinum crispum	light responsiveness
DnPEPC3	Box 4	ATTAAT	1497	6	-	Petroselinum crispum	light responsiveness
DnPEPC3	TCCC-motif	TCTCCCT	2010	7	-	Spinacia oleracea	light responsiveness
DnPEPC3	AT-rich element	ATAGAAATCAA	1454	10	-	Glycine max	binding site of ATBP-1
DnPEPC3	TATC-box	TATCCCA	310	7	+	Oryza sativa	gibberellin-responsiveness
DnPEPC3	GT1-motif	GGTTAA	323	6	+	Arabidopsis thaliana	light responsiveness
DnPEPC3	G-box	TACGTG	460	6	-	Arabidopsis thaliana	light responsiveness
DnPEPC3	G-box	CACGAC	792	6	+	Zea mays	light responsiveness
DnPEPC3	ARE	AAACCA	635	6	-	Zea mays	anaerobic induction
DnPEPC3	ARE	AAACCA	838	6	-	Zea mays	anaerobic induction
DnPEPC3	LTR	CCGAAA	616	6	-	Hordeum vulgare	low-temperature responsiveness
DnPEPC3	O2-site	GATGATGTGG	495	9	+	Zea mays	zein metabolism regulation
DnPEPC3	TGACG-motif	TGACG	1283	5	+	Hordeum vulgare	MeJA-responsiveness
DnPEPC3	TGACG-motif	TGACG	1603	5	-	Hordeum vulgare	MeJA-responsiveness
DnPEPC3	MBS	CAACTG	423	6	-	Arabidopsis thaliana	MYB binding site involved in drought-inducibility
DnPEPC3	TCT-motif	TCTTAC	1123	6	+	Arabidopsis thaliana	light responsiveness
DnPEPC3	TCT-motif	TCTTAC	1247	6	+	Arabidopsis thaliana	light responsiveness
DnPEPC3	A-box	CCGTCC	1241	6	-	Petroselinum crispum	cis-acting regulatory element
DnPEPC3	A-box	CCGTCC	1768	6	-	Petroselinum crispum	cis-acting regulatory element
GmPEPC1	Box 4	ATTAAT	97	6	+	Petroselinum crispum	light responsiveness
GmPEPC1	Box 4	ATTAAT	777	6	+	Petroselinum crispum	light responsiveness
GmPEPC1	Box 4	ATTAAT	988	6	+	Petroselinum crispum	light responsiveness
GmPEPC1	Box 4	ATTAAT	1352	6	-	Petroselinum crispum	light responsiveness
GmPEPC1	Box 4	ATTAAT	1375	6	-	Petroselinum crispum	light responsiveness
GmPEPC1	G-Box	CACGTT	1537	6	+	Pisum sativum	light responsiveness
GmPEPC1	CGTCA-motif	CGTCA	1513	5	-	Hordeum vulgare	MeJA-responsiveness
GmPEPC1	ABRE	GCAACGTGTC	1535	9	-	Hordeum vulgare	abscisic acid responsiveness
GmPEPC1	ABRE	ACGTG	1537	5	-	Arabidopsis thaliana	abscisic acid responsiveness
GmPEPC1	O2-site	GTTGACGTGA	1143	9	+	Zea mays	zein metabolism regulation
GmPEPC1	TGACG-motif	TGACG	1513	5	+	Hordeum vulgare	MeJA-responsiveness
GmPEPC1	ARE	AAACCA	163	6	+	Zea mays	anaerobic induction
GmPEPC1	ARE	AAACCA	1613	6	+	Zea mays	anaerobic induction
GmPEPC1	GARE-motif	TCTGTTG	350	7	-	Brassica oleracea	gibberellin-responsiveness
GmPEPC1	TC-rich repeats	GTTTTCTTAC	1681	9	+	Nicotiana tabacum	defense and stress responsiveness
GmPEPC1	AT1-motif	AATTATTTTTTATT	1453	13	+	Solanum tuberosum	light responsiveness
GmPEPC1	GCN4_motif	TGAGTCA	1036	7	-	Oryza sativa	endosperm expression
GmPEPC3	CAT-box	GCCACT	744	6	-	Arabidopsis thaliana	meristem expression
GmPEPC3	TGACG-motif	TGACG	280	5	-	Hordeum vulgare	MeJA-responsiveness
GmPEPC3	TGACG-motif	TGACG	808	5	-	Hordeum vulgare	MeJA-responsiveness
GmPEPC3	TGACG-motif	TGACG	1778	5	-	Hordeum vulgare	MeJA-responsiveness
GmPEPC3	ARE	AAACCA	1209	6	+	Zea mays	anaerobic induction
GmPEPC3	chs-CMA1a	TTACTTAA	1009	8	+	Daucus carota	light responsiveness
GmPEPC3	AT-rich element	ATAGAAATCAA	433	10	+	Glycine max	binding site of ATBP-1
GmPEPC3	AT-rich sequence	TAAAATACT	174	9	+	Pisum sativum	maximal elicitor-mediated activation
GmPEPC3	Box 4	ATTAAT	142	6	+	Petroselinum crispum	light responsiveness
GmPEPC3	Box 4	ATTAAT	156	6	+	Petroselinum crispum	light responsiveness
GmPEPC3	Box 4	ATTAAT	813	6	+	Petroselinum crispum	light responsiveness
GmPEPC3	Box 4	ATTAAT	1404	6	-	Petroselinum crispum	light responsiveness
GmPEPC3	Box 4	ATTAAT	1422	6	-	Petroselinum crispum	light responsiveness
GmPEPC3	Box 4	ATTAAT	1428	6	-	Petroselinum crispum	light responsiveness
GmPEPC3	CGTCA-motif	CGTCA	280	5	+	Hordeum vulgare	MeJA-responsiveness
GmPEPC3	CGTCA-motif	CGTCA	808	5	+	Hordeum vulgare	MeJA-responsiveness
GmPEPC3	CGTCA-motif	CGTCA	1778	5	+	Hordeum vulgare	MeJA-responsiveness
GmPEPC3	ACE	CTAACGTATT	254	9	+	Petroselinum crispum	light responsiveness
GmPEPC3	ACE	GCGACGTACC	1960	9	-	Petroselinum crispum	light responsiveness
GmPEPC3	AT1-motif	AATTATTTTTTATT	1505	13	+	Solanum tuberosum	light responsiveness
GmPEPC3	GCN4_motif	TGAGTCA	1246	7	-	Oryza sativa	endosperm expression
GmPEPC3	TCT-motif	TCTTAC	1198	6	+	Arabidopsis thaliana	light responsiveness
PaPEPC1	LTR	CCGAAA	1200	6	-	Hordeum vulgare	low-temperature responsiveness
PaPEPC1	ARE	AAACCA	1763	6	-	Zea mays	anaerobic induction
PaPEPC1	chs-CMA1a	TTACTTAA	234	8	-	Daucus carota	light responsiveness
PaPEPC1	AE-box	AGAAACAA	1048	8	-	Arabidopsis thaliana	light responsiveness
PaPEPC1	CAT-box	GCCACT	1810	6	+	Arabidopsis thaliana	meristem expression
PaPEPC1	I-box	gGATAAGGTG	453	9	-	Zea mays	light responsiveness
PaPEPC1	TGA-element	AACGAC	344	6	+	Brassica oleracea	auxin-responsive element
PaPEPC1	Box 4	ATTAAT	35	6	+	Petroselinum crispum	light responsiveness
PaPEPC1	Box 4	ATTAAT	440	6	+	Petroselinum crispum	light responsiveness
PaPEPC1	Box 4	ATTAAT	1259	6	-	Petroselinum crispum	light responsiveness
PaPEPC1	Box 4	ATTAAT	1430	6	-	Petroselinum crispum	light responsiveness
PaPEPC1	Box 4	ATTAAT	1455	6	-	Petroselinum crispum	light responsiveness
PaPEPC1	TC-rich repeats	GTTTTCTTAC	1126	9	+	Nicotiana tabacum	defense and stress responsiveness
PaPEPC1	Sp1	GGGCGG	355	6	-	Oryza sativa	light responsiveness
PaPEPC1	ACE	CTAACGTATT	635	9	+	Petroselinum crispum	light responsiveness
PaPEPC1	TCT-motif	TCTTAC	1119	6	-	Arabidopsis thaliana	light responsiveness
PaPEPC1	TCT-motif	TCTTAC	1130	6	+	Arabidopsis thaliana	light responsiveness
PaPEPC1	A-box	CCGTCC	1852	6	-	Petroselinum crispum	cis-acting regulatory element
PaPEPC1	GARE-motif	TCTGTTG	427	7	+	Brassica oleracea	gibberellin-responsiveness
PaPEPC3	CAT-box	GCCACT	1057	6	+	Arabidopsis thaliana	meristem expression
PaPEPC3	O2-site	GATGATGTGG	409	9	-	Zea mays	zein metabolism regulation
PaPEPC3	I-box	cGATAAGGCG	1112	9	-	Zea mays	light responsiveness
PaPEPC3	TGACG-motif	TGACG	222	5	+	Hordeum vulgare	MeJA-responsiveness
PaPEPC3	TGACG-motif	TGACG	350	5	-	Hordeum vulgare	MeJA-responsiveness
PaPEPC3	TGACG-motif	TGACG	501	5	+	Hordeum vulgare	MeJA-responsiveness
PaPEPC3	TGACG-motif	TGACG	578	5	-	Hordeum vulgare	MeJA-responsiveness
PaPEPC3	TGACG-motif	TGACG	739	5	-	Hordeum vulgare	MeJA-responsiveness
PaPEPC3	ARE	AAACCA	645	6	+	Zea mays	anaerobic induction
PaPEPC3	ARE	AAACCA	714	6	+	Zea mays	anaerobic induction
PaPEPC3	ARE	AAACCA	1420	6	-	Zea mays	anaerobic induction
PaPEPC3	G-box	CACGTC	404	6	+	Zea mays	light responsiveness
PaPEPC3	G-box	CACGTG	1557	6	-	Arabidopsis thaliana	light responsiveness
PaPEPC3	G-box	TAACACGTAG	1564	9	+	Brassica oleracea	light responsiveness
PaPEPC3	AT-rich sequence	TAAAATACT	1217	9	-	Pisum sativum	maximal elicitor-mediated activation
PaPEPC3	Box 4	ATTAAT	936	6	+	Petroselinum crispum	light responsiveness
PaPEPC3	TCCC-motif	TCTCCCT	1693	7	+	Spinacia oleracea	light responsiveness
PaPEPC3	TCCC-motif	TCTCCCT	2010	7	-	Spinacia oleracea	light responsiveness
PaPEPC3	G-Box	TCCACATGGCA	458	10	-	Triticum aestivum	light responsiveness
PaPEPC3	G-Box	CACGTG	1557	6	-	Pisum sativum	light responsiveness
PaPEPC3	CGTCA-motif	CGTCA	222	5	-	Hordeum vulgare	MeJA-responsiveness
PaPEPC3	CGTCA-motif	CGTCA	350	5	+	Hordeum vulgare	MeJA-responsiveness
PaPEPC3	CGTCA-motif	CGTCA	501	5	-	Hordeum vulgare	MeJA-responsiveness
PaPEPC3	CGTCA-motif	CGTCA	578	5	+	Hordeum vulgare	MeJA-responsiveness
PaPEPC3	CGTCA-motif	CGTCA	739	5	+	Hordeum vulgare	MeJA-responsiveness
PaPEPC3	ABRE	ACGTG	404	5	-	Arabidopsis thaliana	abscisic acid responsiveness
PaPEPC3	ABRE	CACGTG	1557	6	-	Arabidopsis thaliana	abscisic acid responsiveness
PaPEPC3	ABRE	ACGTG	1558	5	+	Arabidopsis thaliana	abscisic acid responsiveness
PaPEPC3	GATA-motif	GATAGGG	1473	7	+	Pisum sativum	light responsiveness
PaPEPC3	MRE	AACCTAA	1598	7	+	Petroselinum crispum	MYB binding site involved in light responsiveness
PaPEPC3	GCN4_motif	TGAGTCA	67	7	+	Oryza sativa	endosperm expression
PaPEPC3	TCA-element	TCAGAAGAGG	137	9	+	Brassica oleracea	salicylic acid responsiveness
PaPEPC3	TCA-element	TCAGAAGAGG	1883	9	-	Brassica oleracea	salicylic acid responsiveness
PaPEPC3	3-AF1 binding site	TAAGAGAGGAA	1990	10	+	Solanum tuberosum	light responsiveness
PaPEPC3	A-box	CCGTCC	1315	6	+	Petroselinum crispum	cis-acting regulatory element
PaPEPC3	Gap-box	CAAATGAA(A/G)A	1369	9.5	+	Arabidopsis thaliana	light responsiveness
VpPEPC2	LTR	CCGAAA	1788	6	+	Hordeum vulgare	low-temperature responsiveness
VpPEPC2	ARE	AAACCA	559	6	-	Zea mays	anaerobic induction
VpPEPC2	ARE	AAACCA	1066	6	-	Zea mays	anaerobic induction
VpPEPC2	ARE	AAACCA	1704	6	-	Zea mays	anaerobic induction
VpPEPC2	G-box	TAACACGTAG	353	9	-	Brassica oleracea	light responsiveness
VpPEPC2	I-box	ccttatcct	549	9	-	Arabidopsis thaliana	light responsiveness
VpPEPC2	TGACG-motif	TGACG	292	5	+	Hordeum vulgare	MeJA-responsiveness
VpPEPC2	TGACG-motif	TGACG	592	5	+	Hordeum vulgare	MeJA-responsiveness
VpPEPC2	TGACG-motif	TGACG	595	5	-	Hordeum vulgare	MeJA-responsiveness
VpPEPC2	TGA-element	AACGAC	1865	6	-	Brassica oleracea	auxin-responsive element
VpPEPC2	CAT-box	GCCACT	759	6	+	Arabidopsis thaliana	meristem expression
VpPEPC2	CCAAT-box	CAACGG	1940	6	-	Hordeum vulgare	MYBHv1 binding site
VpPEPC2	MBS	CAACTG	373	6	-	Arabidopsis thaliana	MYB binding site involved in drought-inducibility
VpPEPC2	MBS	CAACTG	510	6	+	Arabidopsis thaliana	MYB binding site involved in drought-inducibility
VpPEPC2	ABRE	GCCGCGTGGC	212	10	-	Oryza sativa	abscisic acid responsiveness
VpPEPC2	ABRE	GCAACGTGTC	352	9	+	Hordeum vulgare	abscisic acid responsiveness
VpPEPC2	ABRE	ACGTG	355	5	+	Arabidopsis thaliana	abscisic acid responsiveness
VpPEPC2	CGTCA-motif	CGTCA	292	5	-	Hordeum vulgare	MeJA-responsiveness
VpPEPC2	CGTCA-motif	CGTCA	592	5	-	Hordeum vulgare	MeJA-responsiveness
VpPEPC2	CGTCA-motif	CGTCA	595	5	+	Hordeum vulgare	MeJA-responsiveness
VpPEPC2	Box 4	ATTAAT	489	6	+	Petroselinum crispum	light responsiveness
VpPEPC2	Box 4	ATTAAT	501	6	+	Petroselinum crispum	light responsiveness
VpPEPC2	Box 4	ATTAAT	841	6	+	Petroselinum crispum	light responsiveness
VpPEPC2	Box 4	ATTAAT	1081	6	-	Petroselinum crispum	light responsiveness
VpPEPC2	Box 4	ATTAAT	1273	6	-	Petroselinum crispum	light responsiveness
VpPEPC2	TCCC-motif	TCTCCCT	1539	7	-	Spinacia oleracea	light responsiveness
VpPEPC2	TCCC-motif	TCTCCCT	1553	7	-	Spinacia oleracea	light responsiveness
VpPEPC2	G-Box	CACGTT	354	6	-	Pisum sativum	light responsiveness
VpPEPC2	AT-rich element	ATAGAAATCAA	890	11	+	Glycine max	binding site of ATBP-1
VpPEPC2	GT1-motif	GGTTAAT	1045	7	-	Avena sativa	light responsiveness
VpPEPC2	GT1-motif	GGTTAA	1046	6	-	Arabidopsis thaliana	light responsiveness
VpPEPC2	TCA-element	TCAGAAGAGG	1050	9	-	Brassica oleracea	salicylic acid responsiveness
VpPEPC2	GCN4_motif	TGAGTCA	324	7	+	Oryza sativa	endosperm expression
VpPEPC2	GCN4_motif	TGAGTCA	365	7	+	Oryza sativa	endosperm expression
VpPEPC2	TC-rich repeats	ATTCTCTAAC	24	9	+	Nicotiana tabacum	defense and stress responsiveness
VpPEPC2	TC-rich repeats	GTTTTCTTAC	1816	9	+	Nicotiana tabacum	defense and stress responsiveness
VpPEPC2	AT1-motif	AATTATTTTTTATT	1367	13	-	Solanum tuberosum	light responsiveness
VpPEPC2	GATA-motif	AAGGATAAGG	548	9	+	Solanum tuberosum	light responsiveness
VpPEPC3	TCA-element	CCATCTTTTT	70	9	+	Nicotiana tabacum	salicylic acid responsiveness
VpPEPC3	TCA-element	TCAGAAGAGG	232	9	-	Brassica oleracea	salicylic acid responsiveness
VpPEPC3	AT1-motif	AATTATTTTTTATT	1672	13	-	Solanum tuberosum	light responsiveness
VpPEPC3	LS7	CAGATTTATTTTTA	1365	13	+	Zea mays	light responsiveness
VpPEPC3	Gap-box	CAAATGAA(A/G)A	541	9.5	+	Arabidopsis thaliana	light responsiveness
VpPEPC3	GARE-motif	TCTGTTG	1598	7	-	Brassica oleracea	gibberellin-responsiveness
VpPEPC3	AE-box	AGAAACTT	498	8	+	Arabidopsis thaliana	light responsiveness
VpPEPC3	ARE	AAACCA	889	6	+	Zea mays	anaerobic induction
VpPEPC3	I-box	AAGATAAGGCT	813	10	-	Gossypium hirsutum	light responsiveness
VpPEPC3	MBS	CAACTG	1748	6	-	Arabidopsis thaliana	MYB binding site involved in drought-inducibility
VpPEPC3	Box 4	ATTAAT	642	6	+	Petroselinum crispum	light responsiveness
VpPEPC3	Box 4	ATTAAT	747	6	+	Petroselinum crispum	light responsiveness
VpPEPC3	Box 4	ATTAAT	838	6	+	Petroselinum crispum	light responsiveness
VpPEPC3	Box 4	ATTAAT	1514	6	-	Petroselinum crispum	light responsiveness
VpPEPC4	GA-motif	ATAGATAA	88	8	-	Arabidopsis thaliana	light responsiveness
VpPEPC4	HD-Zip 1	CAAT(A/T)ATTG	1448	8	-	Arabidopsis thaliana	differentiation of the palisade mesophyll cells
VpPEPC4	TGACG-motif	TGACG	1888	5	-	Hordeum vulgare	MeJA-responsiveness
VpPEPC4	ARE	AAACCA	333	6	+	Zea mays	anaerobic induction
VpPEPC4	AE-box	AGAAACAA	750	8	-	Arabidopsis thaliana	light responsiveness
VpPEPC4	chs-CMA1a	TTACTTAA	1232	8	+	Daucus carota	light responsiveness
VpPEPC4	TATC-box	TATCCCA	401	7	+	Oryza sativa	gibberellin-responsiveness
VpPEPC4	GT1-motif	GGTTAA	1823	6	+	Arabidopsis thaliana	light responsiveness
VpPEPC4	GT1-motif	GGTTAAT	1865	7	-	Avena sativa	light responsiveness
VpPEPC4	GT1-motif	GGTTAA	1866	6	-	Arabidopsis thaliana	light responsiveness
VpPEPC4	AT-rich element	ATAGAAATCAA	450	10	+	Glycine max	binding site of ATBP-1
VpPEPC4	Box 4	ATTAAT	583	6	+	Petroselinum crispum	light responsiveness
VpPEPC4	Box 4	ATTAAT	1221	6	-	Petroselinum crispum	light responsiveness
VpPEPC4	Box 4	ATTAAT	1393	6	-	Petroselinum crispum	light responsiveness
VpPEPC4	CGTCA-motif	CGTCA	1888	5	+	Hordeum vulgare	MeJA-responsiveness
VpPEPC4	GATA-motif	GATAGGA	696	7	-	Arabidopsis thaliana	light responsiveness
VpPEPC4	ATCT-motif	AATCTAATCC	1191	9	+	Pisum sativum	light responsiveness
VpPEPC4	TCA-element	CCATCTTTTT	1870	10	+	Nicotiana tabacum	salicylic acid responsiveness
VpPEPC4	LAMP-element	CTTTATCA	1034	8	+	Pisum sativum	light responsiveness
VpPEPC4	3-AF1 binding site	TAAGAGAGGAA	695	10	-	Solanum tuberosum	light responsiveness
VpPEPC4	A-box	CCGTCC	1354	6	+	Petroselinum crispum	cis-acting regulatory element

## Sheet: function
	abscisic acid responsiveness	anaerobic induction	anoxic specific inducibility	auxin-responsive element	binding site of ATBP-1	circadian control	cis-acting regulatory element	defense and stress responsiveness	differentiation of the palisade mesophyll cells	endosperm expression	gibberellin-responsiveness	light responsiveness	low-temperature responsiveness	maximal elicitor-mediated activation	MeJA-responsiveness	meristem expression	MYB binding site involved in drought-inducibility	MYB binding site involved in light responsiveness	MYBHv1 binding site	salicylic acid responsiveness	zein metabolism regulation	total
CePEPC1	3	1								2		15			4	3	1		1			30
CePEPC2	2	1										10										13
CePEPC3	2										1	9			2		1		2	3		20
DePEPC1	4	1	1							1		7	4		4	1	2		1	3		29
DePEPC3		1		4	1		1					11			2							20
DhPEPC1	3	1	1	1						1		10	1		4				1	1		24
DhPEPC2	3				1							14				1		2		2		23
DnPEPC1	2		1	1						4		9	1		4	1	1		1	2		27
DnPEPC2	2				1	1						15	3			1		2		1	1	27
DnPEPC3	1	2			1		2				1	8	1		4		1				1	22
GmPEPC1	2	2						1		1	1	7			2						1	17
GmPEPC3		1			1					1		11		1	6	1						22
PaPEPC1		1		1			1	1			1	12	1			1						19
PaPEPC3	3	3					1			1		12		1	10	1		1		2	1	36
VpPEPC2	3	3		1	1			2		2		14	1		6	1	2		1	1		38
VpPEPC3		1									1	9					1			2		14
VpPEPC4		1			1		1		1		1	13			2					1		21
total	30	19	3	8	7	1	6	4	1	13	6	186	12	2	50	11	9	5	7	18	4	402

## Sheet: cis-element
	3-AF1 binding site	A-box	ABRE	ACE	AE-box	ARE	AT1-motif	ATC-motif	ATCT-motif	AT-rich element	AT-rich sequence	Box 4	CAT-box	CCAAT-box	CGTCA-motif	chs-CMA1a	chs-CMA2a	chs-Unit 1 m1	circadian	GA-motif	Gap-box	GARE-motif	GATA-motif	G-box	GC-motif	GCN4_motif	GT1-motif	GTGGC-motif	HD-Zip 1	I-box	LAMP-element	LS7	LTR	MBS	MRE	O2-site	SARE	Sp1	TATC-box	TCA-element	TCCC-motif	TC-rich repeats	TCT-motif	TGACG-motif	TGA-element	total
CePEPC1			3			1						8	3	1	2									4		2	2							1									1	2		30
CePEPC2			2		1	1						3				1								2			2																1			13
CePEPC3			2									5		2	1							1		2							1			1						3	1			1		20
DePEPC1			4	1		1						1	1	1	2								1	4	1	1							4	2			1			2				2		29
DePEPC3		1				1		1		1		3			1												4	1										1			1			1	4	20
DhPEPC1			3			1	1					4		1	2								1	3	1	1							1							1			1	2	1	24
DhPEPC2			3	1						1		4	1				1							3			1			1	1				2					2			2			23
DnPEPC1			2						1			3	1	1	2								1	2	1	4	1			1			1	1						2				2	1	27
DnPEPC2			2	2						1		3	1				1	1	1					3						1	2		3		2	1				1			2			27
DnPEPC3		2	1			2				1		2			2									2			1						1	1		1			1		1		2	2		22
GmPEPC1			2			2	1					5			1							1		1		1										1						1		1		17
GmPEPC3				2		1	1			1	1	6	1		3	1										1																	1	3		22
PaPEPC1		1		1	1	1						5	1			1						1								1			1					1				1	2		1	19
PaPEPC3	1	1	3			3					1	1	1		5						1		1	5		1				1					1	1				2	2			5		36
VpPEPC2			3			3	1			1		5	1	1	3								1	2		2	2			1			1	2						1	2	2		3	1	38
VpPEPC3					1	1	1					4									1	1								1		1		1						2						14
VpPEPC4	1	1			1	1			1	1		3			1	1				1			1				3		1		1								1	1				1		21
total	2	6	30	7	4	19	5	1	2	7	2	65	11	7	25	4	2	1	1	1	2	4	6	33	3	13	16	1	1	7	5	1	12	9	5	4	1	2	2	17	7	4	12	25	8	402
