# Supplementary material for: Identification and Analysis of PEPC Gene Family Reveals Functional Diversification in Orchidaceae and the Regulation of Bacterial-Type PEPC
Source: Int J Mol Sci. 2024 Feb 8;25(4):2055. doi: 10.3390/ijms25042055 (PMC10888551; doi:10.3390/ijms25042055)
Supplement: Supplementary file 1 [file ijms-25-02055-s001.zip › Supplementary Table S2.xlsx]

## Sheet: TBtools.kaks.tab
Seq_1	Seq_2	Ka	Ks	Ka_Ks	EffectiveLen	AverageS-sites	AverageN-sites	cN	cS	pN	pS	Note
CePEPC1	VpPEPC2	0.0630555	1.00385	0.0628136	2892	690.083	2201.92	133.167	381.833	0.0604776	0.553315
CePEPC2	VpPEPC2	0.0611863	0.906415	0.0675036	2895	686.75	2208.25	129.75	361.25	0.0587569	0.526028
CePEPC2	CePEPC1	0.0490018	0.699842	0.0700184	2892	689	2203	104.5	313.5	0.0474353	0.455007
DePEPC3	DnPEPC3	0.00542518	0.0829293	0.0654194	2895	675.083	2219.92	12	53	0.00540561	0.0785088
DePEPC3	GmPEPC3	0.0289669	0.438336	0.0660837	2895	677.833	2217.17	63	225	0.0284146	0.33194
DePEPC1	DnPEPC1	0.0118842	0.0590469	0.201266	2892	686.833	2205.17	26	39	0.0117905	0.0567823
DePEPC1	DnPEPC2	0.0502521	0.678637	0.0740487	2895	686.75	2208.25	107.333	306.667	0.0486056	0.446548
DePEPC1	DhPEPC1	0.0132787	0.0651925	0.203685	2892	688.667	2203.33	29	43	0.0131619	0.0624395
DePEPC1	DhPEPC2	0.0518886	0.664967	0.0780319	2847	676.167	2170.83	108.833	298.167	0.0501344	0.440966
Seq_1	Seq_2	Ka	Ks	Ka_Ks	EffectiveLen	AverageS-sites	AverageN-sites	cN	cS	pN	pS	Note
DePEPC1	GmPEPC1	0.0431833	0.645026	0.066948	2895	684.75	2210.25	92.75	296.25	0.0419636	0.43264
DePEPC1	CePEPC2	0.0738236	0.666932	0.110691	3054	724.917	2329.08	163.75	320.25	0.0703066	0.441775
DePEPC1	CePEPC1	0.0296506	0.342774	0.0865021	2892	690.583	2201.42	64	190	0.0290722	0.27513
DePEPC1	VpPEPC2	0.0667018	0.873502	0.0763614	2895	688.333	2206.67	140.833	355.167	0.0638218	0.515981
DhPEPC1	DnPEPC1	0.00500799	0.0464568	0.107799	2892	688.167	2203.83	11	31	0.0049913	0.0450472
DhPEPC1	DnPEPC2	0.051694	0.72405	0.0713957	2892	686.583	2205.42	110.167	318.833	0.0499528	0.464377
DhPEPC1	GmPEPC1	0.044441	0.647004	0.0686874	2892	684.583	2207.42	95.25	296.75	0.04315	0.433475
DhPEPC1	CePEPC2	0.055278	0.638999	0.0865071	2892	687.083	2204.92	117.5	295.5	0.05329	0.430079
DhPEPC1	CePEPC1	0.0321037	0.358234	0.0896165	2892	691.083	2200.92	69.1667	196.833	0.0314263	0.284819
Seq_1	Seq_2	Ka	Ks	Ka_Ks	EffectiveLen	AverageS-sites	AverageN-sites	cN	cS	pN	pS	Note
DhPEPC1	VpPEPC2	0.0673704	0.901588	0.0747242	2892	688.167	2203.83	142	361	0.0644332	0.524582
DhPEPC1	DhPEPC2	0.0528573	0.699466	0.075568	2844	675.667	2168.33	110.667	307.333	0.0510377	0.454859
DhPEPC2	DnPEPC1	0.0515883	0.684935	0.0753185	2844	674.333	2169.67	108.167	302.833	0.049854	0.449086
DhPEPC2	DnPEPC2	0.00369075	0.04588	0.0804436	2847	674.083	2172.92	8	30	0.00368169	0.0445049
DhPEPC2	CePEPC2	0.0269466	0.349599	0.0770784	2847	674.583	2172.42	57.5	188.5	0.0264682	0.279432
DhPEPC2	CePEPC1	0.0478943	0.718997	0.0666126	2844	677.917	2166.08	100.5	313.5	0.0463971	0.462446
DhPEPC2	VpPEPC2	0.0623911	0.852243	0.0732081	2847	675.5	2171.5	130	344	0.0598665	0.509252
DnPEPC3	GmPEPC3	0.0294324	0.433278	0.0679298	2895	677.583	2217.42	64	223	0.0288624	0.329111
DnPEPC1	GmPEPC1	0.0446536	0.664824	0.067166	2892	683.25	2208.75	95.75	301.25	0.0433503	0.440907
Seq_1	Seq_2	Ka	Ks	Ka_Ks	EffectiveLen	AverageS-sites	AverageN-sites	cN	cS	pN	pS	Note
DnPEPC1	CePEPC2	0.053781	0.637542	0.0843568	2892	685.75	2206.25	114.5	294.5	0.051898	0.429457
DnPEPC1	CePEPC1	0.0320838	0.368542	0.0870561	2892	689.75	2202.25	69.1667	200.833	0.0314073	0.291168
DnPEPC1	VpPEPC2	0.0663363	0.900134	0.0736961	2892	686.833	2205.17	140	360	0.0634873	0.524145
DnPEPC2	GmPEPC1	0.0466206	1.03388	0.0450926	2895	682.667	2212.33	100	383	0.0452011	0.561035
DnPEPC2	CePEPC2	0.0243756	0.3416	0.0713571	2895	685.167	2209.83	53	188	0.0239837	0.274386
DnPEPC2	CePEPC1	0.0458479	0.732783	0.0625669	2892	688.5	2203.5	98	322	0.0444747	0.467683
DnPEPC2	VpPEPC2	0.0612946	0.896782	0.0683496	2895	686.25	2208.75	130	359	0.0588568	0.523133
DnPEPC2	DnPEPC1	0.050449	0.705576	0.0715005	2892	685.25	2206.75	107.667	313.333	0.0487897	0.457254
GmPEPC3	CePEPC3	0.0316797	0.448423	0.070647	2895	676	2219	68.8333	228.167	0.03102	0.337525
GmPEPC1	CePEPC1	0.0374119	0.738969	0.0506272	2892	686.167	2205.83	80.5	322.5	0.0364941	0.470002
GmPEPC1	VpPEPC2	0.0643929	1.30061	0.0495099	2895	684.25	2210.75	136.417	422.583	0.0617061	0.617586
