# Supplementary material for: Identification and Analysis of PEPC Gene Family Reveals Functional Diversification in Orchidaceae and the Regulation of Bacterial-Type PEPC
Source: Int J Mol Sci. 2024 Feb 8;25(4):2055. doi: 10.3390/ijms25042055 (PMC10888551; doi:10.3390/ijms25042055)
Supplement: Supplementary file 1 [file ijms-25-02055-s001.zip › Supplementary Table S3.xlsx]

## Sheet: Table S6
Table S3. Blast results of the PEPC genes in orchids.
Gene name	Gene id	alignment length	mismatches	gap opens	e value	bit score
AsPEPC3	Ash006877	971	112	3	0	1753
AsPEPC2	Ash003090	968	122	3	0	1714
CePEPC3	JL001583	968	127	2	0	1734
CePEPC1	JL008709	961	125	1	0	1717
CePEPC2	JL007930	750	98	0	0	1360
CgPEPC1	GL01041	981	118	4	0	1652
CsPEPC2	Mol008966	968	134	3	0	1685
CsPEPC3	Mol012516	868	104	2	0	1583
CsPEPC1	Mol013879	781	90	4	0	1277
DcPEPC3	Dca019608	968	124	2	0	1741
DcPEPC1	Dca010878	966	135	2	0	1704
DcPEPC2	Dca000344	912	120	2	0	1625
DePEPC3	Maker113806	967	124	2	0	1744
DePEPC1	Maker105367	1034	147	7	0	1633
DhPEPC1	Dhu000014644	977	134	3	0	1699
DhPEPC2	Dhu000025281	951	128	2	0	1691
DnPEPC3	cds-KAI0522578.1	968	126	2	0	1737
DnPEPC2	cds-KAI0516232.1	968	129	2	0	1720
DnPEPC1	cds-KAI0492914.1	967	130	3	0	1713
GePEPC1	Gel007954	968	127	2	0	1741
GePEPC3	Gel011478	968	123	2	0	1735
GmPEPC3	Gme.evm.model.scaffold_67.219	968	121	2	0	1747
GmPEPC1	Gme.evm.model.scaffold_80.68	968	125	2	0	1736
PaPEPC3	PAXXG242960-mRNA1	968	129	2	0	1730
PaPEPC1	PAXXG121890-mRNA1	966	150	4	0	1625
PePEPC3	Peq006904	968	128	2	0	1732
PePEPC1	Peq005747	966	154	4	0	1621
PgPEPC3	PGU005496	967	125	2	0	1737
PzPEPC1	PZI019529	963	131	2	0	1707
PzPEPC3	PZI023524	812	93	3	0	1418
VpPEPC2	Vpla_KAG0455466.1	968	139	2	0	1706
VpPEPC3	Vpla_KAG0489408.1	947	124	2	0	1701
VpPEPC4	Vpla_KAG0480734.1	623	274	5	5.55e-178	544
