# Supplementary material for: Identification and Analysis of PEPC Gene Family Reveals Functional Diversification in Orchidaceae and the Regulation of Bacterial-Type PEPC
Source: Int J Mol Sci. 2024 Feb 8;25(4):2055. doi: 10.3390/ijms25042055 (PMC10888551; doi:10.3390/ijms25042055)
Supplement: Supplementary file 1 [file ijms-25-02055-s001.zip › Supplementary Table S4.xlsx]

## Sheet: Sheet1
Table S4. RT-qPCR primers used in D. catenatum experiments.
Gene name	Gene ID		Primers(5' to 3')
DcGADPH(Internal reference)	Dca022136	F	GCAATCACCGCCACTCAGAAGA
		R	CACGGAACGCCATACCAGTCAAT
DcPEPC1	Dca010878	F	TTCGAGTTGTCTATGTGGCG
		R	TGACAGTACTTGGCGTGTTC
DcPEPC2	Dca000344	F	GCTCACAATGTTCCATGGGC
		R	GCAGCCGTAAAGCGTTGTAG
DcPEPC3	Dca019608	F	GCTTCCTCGACATCCTTCAG
		R	CCAGGATCCAAACTCGTCAG
