# Supplementary material for: Identification and Analysis of PEPC Gene Family Reveals Functional Diversification in Orchidaceae and the Regulation of Bacterial-Type PEPC
Source: Int J Mol Sci. 2024 Feb 8;25(4):2055. doi: 10.3390/ijms25042055 (PMC10888551; doi:10.3390/ijms25042055)
Supplement: Supplementary file 1 [file ijms-25-02055-s001.zip › Supplementary Table S5.xlsx]

## Sheet: Sheet1
Supplementary Table S5 Calculation of the 2^-ΔΔCT formula and RT-qPCR data
Calculation of relative gene expression formula：2^-(ΔΔCt)	ΔCt (test)=Ct(target,test)-Ct(ref,test) ΔCt (calibrator)=Ct(calibrator,test)-Ct(ref,test) ΔΔCt=ΔCt (test)-ΔCt (calibrator)
Raw data from RT-qPCR:
Replicate &Gene name calibrator & test	Biological replicate	Technical replicate	DcPEPC1	DcPEPC2	DcPEPC3	DcGAPDH
Root (calibrator)	R-1	1	22.656	26.6697	23.1005	20.697
		2	22.6567	26.9104	23.2486	20.5526
		3	22.7506	26.3632	23.136	20.68
	R-2	1	27.3661	31.6177	27.7652	25.0798
		2	27.1866	32.4326	27.6626	25.2741
		3	27.1843	31.813	27.8871	25.0149
	R-3	1	22.6094	29.4992	26.0433	24.5121
		2	22.417	29.5953	25.8553	23.1011
		3	22.5705	29.5672	25.5592	23.0019
Stem (test)	S-1	1	28.5602	33.3005	30.5097	25.1625
		2	28.6298	33.2912	31.3593	25.2591
		3	28.5822	33.2958	30.9466	25.1821
	S-2	1	22.8954	29.8142	28.5755	23.9143
		2	23.2342	30.2374	28.5315	23.871
		3	23.3722	30.0952	28.0535	23.9083
	S-3	1	25.5723	32.2944	29.4193	25.2641
		2	25.3931	33.9426	30.1693	25.3626
		3	25.3467	32.8303	29.5755	25.2293
Leaf (test )	L-1	1	20.8448	28.975	27.6277	20.7903
		2	20.857	29.07	27.5224	20.9679
		3	20.9817	29.5782	27.4056	20.9026
	L-2	1	19.7095	27.6366	26.6319	20.9491
		2	19.4983	27.7916	26.5186	20.9398
		3	19.576	27.3027	26.6542	20.8892
	L-3	1	19.9674	28.5476	27.4821	21.9703
		2	19.9369	29.3438	27.5431	21.967
		3	21.9178	28.6306	27.583	21.9312
The RT-qPCR data calculated by the formula:
Gene name calibrator & test	DcPEPC1	DcPEPC2	DcPEPC3
Root (calibrator)	1	1	1
Stem (test)	1.07027	0.563051	0.202828
Leaf (test )	2.44242	0.541072	0.0936662
